# Supplementary material for: Aflatoxin M1 in Raw Milk, Pasteurized Milk and Cottage Cheese Collected along Value Chain Actors from Three Regions of Ethiopia
Source: Toxins (Basel). 2022 Apr 12;14(4):276. doi: 10.3390/toxins14040276 (PMC9025532; doi:10.3390/toxins14040276)
Supplement: Supplementary file 1 [file toxins-14-00276-s001.zip › Supplementary Materials.xlsx]

## Sheet: Assay 1 round 1
		Software Version	3.00.19
		Experiment File Path:	DB:\Experiments\milk round 1 f.xpt
		Protocol File Path:
		Plate Number	Plate 1
		Date	16/2/2020
		Time	02:04:41
		Reader Type:	ELx800
		Reader Serial Number:	Unknown
		Reading Type	Reader
		Procedure Details
		Plate Type	96 WELL PLATE
		Read	Absorbance Endpoint
			Full Plate
			Wavelengths: 450
			Read Speed: Normal
		Results
				1	2	3	4	5	6	7	8	9	10	11	12			Conc	od value, blank substract	%B/B0	lnx
			A	0.05	0.048	1.65	1.746	0.687	0.726	1.617	1.537	0.573	0.594	1.594	1.558	450		0	2.2363	100
			B	0.048	0.031	0.882	0.902	0.311	0.332	1.562	1.519	0.741	0.728	1.648	1.626	450		5	1.9363	86.585	1.60944
			C	2.266	2.295	1.529	1.544	0.329	0.331	1.103	1.101	1.321	1.322	0.955	0.96	450		10	1.6963	75.853	2.30259
			D	1.876	2.085	1.493	1.497	0.564	0.565	0.848	0.789	0.879	0.835	1.226	1.411	450		25	1.3918	62.2367	3.21888
			E	1.66	1.821	0.873	0.933	0.491	0.488	0.956	0.915	0.921	0.909	1.174	1.31	450		50	0.9088	40.6386	3.91202
			F	1.401	1.471	0.997	0.981	0.385	0.395	1.065	1.018	0.782	0.752	0.967	1.044	450		100	0.5908	26.4186	4.60517
			G	0.968	0.938	1.142	1.29	0.633	0.649	1.157	1.12	1.308	1.288	0.951	0.959	450
			H	0.601	0.669	1.151	1.206	0.635	0.667	1.3	1.289	1.059	1.04	2.322	2.353	450
concentration	Trial 1	Trail 2	OD Value 1	OD value 2	Average	Average blank	Blank substract absorbance	Lanx standard conc/sample conc y=mx+b/	OD%	Concentration (ppb) expontial	Df	final concentration	STDEV
	Blank1	Blank1a	0.05	0.048	0.049	0.04425
	Blank2	Blank 2a	0.048	0.031	0.0395	0.04425
0	S1	S1a	2.266	2.295	2.2805	0.04425	2.23625		100	0
0.005	S2	S2a	1.876	2.085	1.9805	0.04425	1.93625	-5.29832	86.5847	0.005
0.01	S3	S3a	1.66	1.821	1.7405	0.04425	1.69625	-4.60517	75.8524	0.01
0.025	S4	S4a	1.401	1.471	1.436	0.04425	1.39175	-3.68888	62.2359	0.025
0.05	S5	S5a	0.968	0.938	0.953	0.04425	0.90875	-2.99573	40.6372	0.05
0.1	S6	S6a	0.601	0.669	0.635	0.04425	0.59075	-2.30259	26.417	0.1
	57	57a	1.65	1.746	1.698	0.04425	1.65375	-4.54394	73.9519	0.0106314	1	0.0106314	0.0678823
	58	58a	0.882	0.902	0.892	0.04425	0.84775	-2.77516	37.9094	0.0623395	1	0.0623395	0.0141421
	59	59a	1.529	1.544	1.5365	0.04425	1.49225	-4.18953	66.73	0.0151534	1	0.0151534	0.0106066
	60	60a	1.493	1.497	1.495	0.04425	1.45075	-4.09846	64.8742	0.0165983	1	0.0165983	0.00282843
	61	61a	0.873	0.933	0.903	0.04425	0.85875	-2.7993	38.4013	0.0608526	1	0.0608526	0.0424264
	62	62a	0.997	0.981	0.989	0.04425	0.94475	-2.98803	42.2471	0.0503867	1	0.0503867	0.0113137
	63	63a	1.142	1.29	1.216	0.04425	1.17175	-3.48618	52.398	0.0306175	1	0.0306175	0.104652
	64	64a	1.151	1.206	1.1785	0.04425	1.13425	-3.40389	50.7211	0.0332437	1	0.0332437	0.0388909
	69	69a	0.687	0.726	0.7065	0.04425	0.66225	-2.36808	29.6143	0.0936606	1	0.0936606	0.0275772
	70	70a	0.311	0.332	0.3215	0.04425	0.27725	-1.52319	12.398	0.218016	1	0.218016	0.0148492
	71	71a	0.329	0.331	0.33	0.04425	0.28575	-1.54184	12.7781	0.213987	1	0.213987	0.00141421
	72	72a	0.564	0.565	0.5645	0.04425	0.52025	-2.05646	23.2644	0.127907	1	0.127907	0.000707107
	77	77a	0.491	0.488	0.4895	0.04425	0.44525	-1.89187	19.9106	0.15079	1	0.15079	0.00212132
	78	78a	0.385	0.395	0.39	0.04425	0.34575	-1.67351	15.4612	0.187587	1	0.187587	0.00707107
	79	79a	0.633	0.649	0.641	0.04425	0.59675	-2.22434	26.6853	0.108139	1	0.108139	0.0113137
	80	80a	0.635	0.667	0.651	0.04425	0.60675	-2.24628	27.1325	0.105792	1	0.105792	0.0226274
	85	85a	1.617	1.537	1.577	0.04425	1.53275	-4.27841	68.5411	0.0138647	1	0.0138647	0.0565685
	86	86a	1.562	1.519	1.5405	0.04425	1.49625	-4.19831	66.9089	0.015021	1	0.015021	0.0304056
	87	87a	1.103	1.101	1.102	0.04425	1.05775	-3.23601	47.3002	0.0393205	1	0.0393205	0.00141421
	88	88a	0.848	0.789	0.8185	0.04425	0.77425	-2.61386	34.6227	0.073251	1	0.073251	0.0417193
	93	93a	0.956	0.915	0.9355	0.04425	0.89125	-2.87062	39.8547	0.0566637	1	0.0566637	0.0289914
	94	94a	1.065	1.018	1.0415	0.04425	0.99725	-3.10324	44.5947	0.0449034	1	0.0449034	0.033234
	95	95a	1.157	1.12	1.1385	0.04425	1.09425	-3.31611	48.9324	0.0362938	1	0.0362938	0.026163
	96	96a	1.3	1.289	1.2945	0.04425	1.25025	-3.65845	55.9083	0.0257723	1	0.0257723	0.00777817
	101	101a	0.573	0.594	0.5835	0.04425	0.53925	-2.09815	24.114	0.122683	1	0.122683	0.0148492
	102	102a	0.741	0.728	0.7345	0.04425	0.69025	-2.42952	30.8664	0.0880788	1	0.0880788	0.00919239
	103	103a	1.321	1.322	1.3215	0.04425	1.27725	-3.71771	57.1157	0.0242896	1	0.0242896	0.000707107
	104	104a	0.879	0.835	0.857	0.04425	0.81275	-2.69835	36.3443	0.0673163	1	0.0673163	0.0311127
	109	109a	0.921	0.909	0.915	0.04425	0.87075	-2.82563	38.938	0.059271	1	0.059271	0.00848528
	110	110a	0.782	0.752	0.767	0.04425	0.72275	-2.50085	32.3197	0.0820156	1	0.0820156	0.0212132
	111	111a	1.308	1.288	1.298	0.04425	1.25375	-3.66614	56.0648	0.0255751	1	0.0255751	0.0141421
	112	112a	1.059	1.04	1.0495	0.04425	1.00525	-3.1208	44.9525	0.044122	1	0.044122	0.013435
	117	117a	1.594	1.558	1.576	0.04425	1.53175	-4.27621	68.4964	0.0138952	1	0.0138952	0.0254558
	118	118a	1.648	1.626	1.637	0.04425	1.59275	-4.41008	71.2241	0.0121542	1	0.0121542	0.0155563
	119	119a	0.955	0.96	0.9575	0.04425	0.91325	-2.9189	40.8385	0.053993	1	0.053993	0.00353553
	120	120a	1.226	1.411	1.3185	0.04425	1.27425	-3.71112	56.9816	0.02445	1	0.02445	0.130815
	125	125a	1.174	1.31	1.242	0.04425	1.19775	-3.54324	53.5606	0.0289194	1	0.0289194	0.0961665
	126	126a	0.967	1.044	1.0055	0.04425	0.96125	-3.02424	42.9849	0.0485948	1	0.0485948	0.0544472
	0.05 ppb	0.05 ppb	0.951	0.959	0.955	0.04425	0.91075	-2.91342	40.7267	0.05429	1	0.05429	0.00565685
	FAFM1	FAFM1	2.322	2.353	2.3375	0.04425	2.29325	-5.94734	102.549	0.00261279	1	0.00261279	0.0219203

## Sheet: Assay 2 round 1
		Software Version	3.00.19
		Experiment File Path:	DB:\Protocols\Experment 2.xpt
		Protocol File Path:
		Plate Number	Plate 1
		Date	17/2/2020
		Time	01:43:21
		Reader Type:	ELx800
		Reader Serial Number:	Unknown
		Reading Type	Reader
		Procedure Details
		Plate Type	96 WELL PLATE
		Read	Absorbance Endpoint
			Full Plate
			Wavelengths: 450
			Read Speed: Normal
		Results
				1	2	3	4	5	6	7	8	9	10	11	12
			A	0.031	0.031	0.534	0.521	0.981	0.993	2.074	2.084	0.552	0.558	1.279	1.174	450
			B	0.031	0.025	0.503	0.49	0.811	0.758	1.274	1.304	0.753	0.679	0.751	0.723	450
			C	2.14	2.05	0.488	0.475	1.355	1.259	1.584	1.572	0.511	0.521	1.214	1.238	450
			D	1.978	1.955	0.433	0.456	0.492	0.461	1.238	1.228	0.69	0.679	0.725	0.773	450
			E	1.623	1.629	0.48	0.473	0.513	0.461	2.05	1.89	0.673	0.658	0.622	0.661	450
			F	1.297	1.353	0.529	0.551	0.502	0.5	0.854	0.887	0.473	0.445	2.134	2.178	450
			G	0.904	0.966	0.422	0.42	1.31	1.15	0.508	0.528	0.638	0.616	1.215	1.242	450
			H	0.695	0.695	0.496	0.486	0.578	0.626	0.756	0.772	0.538	0.577	2.25	2.36	450
	code1	code2
concentration	Trial 1	Trail 2	OD Value 1	OD value 2	Average	Average blank	Blank substract absorbance	Lanx standard conc/sample conc y=mx+b/	OD %	conc (ppb) expontial	Df	final cocnc (ppb)	STDV
	Blank1	Blank1a	0.031	0.031	0.031	0.0295
	Blank2	Blank 2a	0.031	0.025	0.028	0.0295
0	S1	S1a	2.14	2.05	2.095	0.0295	2.0655		100	0
0.005	S2	S2a	1.978	1.955	1.9665	0.0295	1.937	-5.29832	93.7787	0.005
0.01	S3	S3a	1.623	1.629	1.626	0.0295	1.5965	-4.60517	77.2936	0.01
0.025	S4	S4a	1.297	1.353	1.325	0.0295	1.2955	-3.68888	62.7209	0.025
0.05	S5	S5a	0.904	0.966	0.935	0.0295	0.9055	-2.99573	43.8393	0.05
0.1	S6	S6a	0.695	0.695	0.695	0.0295	0.6655	-2.30259	32.2198	0.1
	41	41a	0.534	0.521	0.5275	0.0295	0.498	-1.93603	24.1104	0.144275	1	0.144275	0.00919239
	42	42a	0.503	0.49	0.4965	0.0295	0.467	-1.86301	22.6095	0.155205	1	0.155205	0.00919239
	43	43a	0.488	0.475	0.4815	0.0295	0.452	-1.82767	21.8833	0.160787	1	0.160787	0.00919239
	44	44a	0.433	0.456	0.4445	0.0295	0.415	-1.74051	20.092	0.175431	1	0.175431	0.0162635
	45	45a	0.48	0.473	0.4765	0.0295	0.447	-1.81589	21.6412	0.162692	1	0.162692	0.00494975
	46	46a	0.529	0.551	0.54	0.0295	0.5105	-1.96548	24.7156	0.140088	1	0.140088	0.0155563
	47	47a	0.422	0.42	0.421	0.0295	0.3915	-1.68515	18.9542	0.185416	1	0.185416	0.00141421
	48	48a	0.496	0.486	0.491	0.0295	0.4615	-1.85005	22.3433	0.157229	1	0.157229	0.00707107
	0.05 ppb	0.05 ppb	0.981	0.993	0.987	0.0295	0.9575	-3.01848	46.3568	0.0488754	1	0.0488754	0.00848528
	50	50a	0.811	0.758	0.7845	0.0295	0.755	-2.54145	36.5529	0.0787521	1	0.0787521	0.0374767
	51	51a	1.355	1.259	1.307	0.0295	1.2775	-3.77231	61.8494	0.022999	1	0.022999	0.0678823
	52	52a	0.492	0.461	0.4765	0.0295	0.447	-1.81589	21.6412	0.162692	1	0.162692	0.0219203
	53	53a	0.513	0.461	0.487	0.0295	0.4575	-1.84063	22.1496	0.158718	1	0.158718	0.0367696
	54	54a	0.502	0.5	0.501	0.0295	0.4715	-1.87361	22.8274	0.153569	1	0.153569	0.00141421
	55	55a	1.31	1.15	1.23	0.0295	1.2005	-3.59092	58.1215	0.027573	1	0.027573	0.113137
	56	56a	0.578	0.626	0.602	0.0295	0.5725	-2.11153	27.7173	0.121052	1	0.121052	0.0339411
	65	65a	2.074	2.084	2.079	0.0295	2.0495	-5.59091	99.2254	0.00373163	1	0.00373163	0.00707107
	66	66a	1.274	1.304	1.289	0.0295	1.2595	-3.7299	60.978	0.0239952	1	0.0239952	0.0212132
	67	67a	1.584	1.572	1.578	0.0295	1.5485	-4.4107	74.9697	0.0121467	1	0.0121467	0.00848528
	68	68a	1.238	1.228	1.233	0.0295	1.2035	-3.59798	58.2668	0.0273789	1	0.0273789	0.00707107
	73	73a	2.05	1.89	1.97	0.0295	1.9405	-5.33414	93.9482	0.00482407	1	0.00482407	0.113137
	74	74a	0.854	0.887	0.8705	0.0295	0.841	-2.74404	40.7165	0.0643099	1	0.0643099	0.0233345
	75	75a	0.508	0.528	0.518	0.0295	0.4885	-1.91366	23.6504	0.14754	1	0.14754	0.0141421
	76	76a	0.756	0.772	0.764	0.0295	0.7345	-2.49316	35.5604	0.0826485	1	0.0826485	0.0113137
	81	81a	0.552	0.558	0.555	0.0295	0.5255	-2.00082	25.4418	0.135225	1	0.135225	0.00424264
	82	82a	0.753	0.679	0.716	0.0295	0.6865	-2.38008	33.2365	0.0925427	1	0.0925427	0.0523259
	83	83a	0.511	0.521	0.516	0.0295	0.4865	-1.90894	23.5536	0.148237	1	0.148237	0.00707107
	84	84a	0.69	0.679	0.6845	0.0295	0.655	-2.30588	31.7115	0.099671	1	0.099671	0.00777817
	89	89a	0.673	0.658	0.6655	0.0295	0.636	-2.26112	30.7916	0.104233	1	0.104233	0.0106066
	90	90a	0.473	0.445	0.459	0.0295	0.4295	-1.77467	20.794	0.16954	1	0.16954	0.019799
	91	91a	0.638	0.616	0.627	0.0295	0.5975	-2.17043	28.9276	0.114129	1	0.114129	0.0155563
	92	92a	0.538	0.577	0.5575	0.0295	0.528	-2.00671	25.5628	0.134431	1	0.134431	0.0275772
	100	100a	1.279	1.174	1.2265	0.0295	1.197	-3.58267	57.9521	0.0278013	1	0.0278013	0.0742462
	97	97a	0.751	0.723	0.737	0.0295	0.7075	-2.42955	34.2532	0.088076	1	0.088076	0.019799
	98	98a	1.214	1.238	1.226	0.0295	1.1965	-3.58149	57.9279	0.0278341	1	0.0278341	0.0169706
	99	99a	0.725	0.773	0.749	0.0295	0.7195	-2.45782	34.8342	0.0856211	1	0.0856211	0.0339411
	108	108a	0.622	0.661	0.6415	0.0295	0.612	-2.20458	29.6296	0.110296	1	0.110296	0.0275772
	105	105a	2.134	2.178	2.156	0.0295	2.1265	-5.7723	102.953	0.00311259	1	0.00311259	0.0311127
	106	106a	1.215	1.242	1.2285	0.0295	1.199	-3.58738	58.0489	0.0276706	1	0.0276706	0.0190919
	FAFM1	FAFM1a	2.25	2.36	2.305	0.0295	2.2755	-6.1233	110.167	0.00219122	1	0.00219122	0.0777817

## Sheet: Assay3 round1
Software Version	3.00.19
Experiment File Path:	DB:\Protocols\Experiment3.xpt
Protocol File Path:
Plate Number	Plate 1
Date	17/2/2020
Time	01:52:54
Reader Type:	ELx800
Reader Serial Number:	Unknown
Reading Type	Reader
Procedure Details
Plate Type	96 WELL PLATE
Read	Absorbance Endpoint
	Full Plate
	Wavelengths: 450
	Read Speed: Normal
Results
		1	2	3	4	5	6	7	8	9	10	11	12
	A	0.033	0.033	1.944	1.925	0.41	0.387	0.363	0.402	0.364	0.41	0.411	0.429	450
	B	0.036	0.033	2.143	1.969	0.364	0.365	0.362	0.363	0.368	0.374	0.952	0.926	450
	C	2.288	2.321	1.939	1.866	0.379	0.375	0.377	0.383	0.431	0.432	2.341	2.352	450
	D	1.946	1.958	1.95	1.952	0.373	0.366	0.363	0.371	0.405	0.408	0.391	0.402	450
	E	1.618	1.765	0.377	0.374	0.387	0.372	0.526	0.517	0.381	0.39	0.45	0.45	450
	F	1.335	1.327	1.15	1.102	0.398	0.39	0.485	0.458	0.385	0.375	0.511	0.511	450
	G	0.914	0.938	0.751	0.805	0.424	0.41	0.336	0.357	0.395	0.38	0.428	0.426	450
	H	0.581	0.602	0.81	0.788	0.432	0.421	0.359	0.369	0.419	0.409	0.419	0.442	450
Concentration (ppb)	Trial 1	Trail 2	OD Value 1	OD value 2	Average	Average blank	Blank substract absorbance	Lanx standard conc	OD %	conc (ppb) expontial	Df	final concentration (ppb)	STDV
	Blank1	Blank1a	0.033	0.033	0.033	0.03375
	Blank2	Blank 2a	0.036	0.033	0.0345	0.03375
0	S1	S1a	2.288	2.321	2.3045	0.03375	2.27075		100	0
0.005	S2	S2a	1.946	1.958	1.952	0.03375	1.91825	-5.29832	84.4765	0.005
0.01	S3	S3a	1.618	1.765	1.6915	0.03375	1.65775	-4.60517	73.0045	0.01
0.025	S4	S4a	1.335	1.327	1.331	0.03375	1.29725	-3.68888	57.1287	0.025
0.05	S5	S5a	0.914	0.938	0.926	0.03375	0.89225	-2.99573	39.2932	0.05
0.1	S6	S6a	0.581	0.602	0.5915	0.03375	0.55775	-2.30259	24.5624	0.1
	1	1a	1.944	1.925	1.9345	0.03375	1.90075	-5.16849	83.7058	0.00569318	1	0.00569318	0.013435
	2	2a	2.143	1.969	2.056	0.03375	2.02225	-5.43404	89.0565	0.00436542	1	0.00436542	0.123037
	3	3a	1.939	1.866	1.9025	0.03375	1.86875	-5.09855	82.2966	0.00610562	1	0.00610562	0.0516188
	4	4a	1.95	1.952	1.951	0.03375	1.91725	-5.20455	84.4325	0.00549153	1	0.00549153	0.00141421
	5	5a	0.377	0.374	0.3755	0.03375	0.34175	-1.76108	15.0501	0.171858	1	0.171858	0.00212132
	6	6a	1.15	1.102	1.126	0.03375	1.09225	-3.4014	48.1008	0.0333265	1	0.0333265	0.0339411
	7	7a	0.751	0.805	0.778	0.03375	0.74425	-2.6408	32.7755	0.0713041	1	0.0713041	0.0381838
	8	8a	0.81	0.788	0.799	0.03375	0.76525	-2.6867	33.7003	0.0681053	1	0.0681053	0.0155563
	9	9a	0.41	0.387	0.3985	0.03375	0.36475	-1.81135	16.063	0.163433	1	0.163433	0.0162635
	10	10a	0.364	0.365	0.3645	0.03375	0.33075	-1.73704	14.5657	0.17604	1	0.17604	0.000707107
	11	11a	0.379	0.375	0.377	0.03375	0.34325	-1.76436	15.1162	0.171296	1	0.171296	0.00282843
	12	12a	0.373	0.366	0.3695	0.03375	0.33575	-1.74797	14.7859	0.174127	1	0.174127	0.00494975
	13	13a	0.387	0.372	0.3795	0.03375	0.34575	-1.76983	15.2262	0.170362	1	0.170362	0.0106066
	14	14a	0.398	0.39	0.394	0.03375	0.36025	-1.80152	15.8648	0.165048	1	0.165048	0.00565685
	15	15a	0.424	0.41	0.417	0.03375	0.38325	-1.85179	16.8777	0.156956	1	0.156956	0.00989949
	16	16a	0.432	0.421	0.4265	0.03375	0.39275	-1.87255	17.296	0.153731	1	0.153731	0.00777817
	17	17a	0.363	0.402	0.3825	0.03375	0.34875	-1.77638	15.3584	0.169249	1	0.169249	0.0275772
	18	18a	0.362	0.363	0.3625	0.03375	0.32875	-1.73267	14.4776	0.176811	1	0.176811	0.000707107
	19	19a	0.377	0.383	0.38	0.03375	0.34625	-1.77092	15.2483	0.170176	1	0.170176	0.00424264
	20	20a	0.363	0.371	0.367	0.03375	0.33325	-1.74251	14.6758	0.175081	1	0.175081	0.00565685
	21	21a	0.526	0.517	0.5215	0.03375	0.48775	-2.08019	21.4797	0.124907	1	0.124907	0.00636396
	22	22a	0.485	0.458	0.4715	0.03375	0.43775	-1.97091	19.2778	0.139331	1	0.139331	0.0190919
	23	23a	0.336	0.357	0.3465	0.03375	0.31275	-1.6977	13.773	0.183104	1	0.183104	0.0148492
	24	24a	0.359	0.369	0.364	0.03375	0.33025	-1.73595	14.5437	0.176233	1	0.176233	0.00707107
	25	25a	0.364	0.41	0.387	0.03375	0.35325	-1.78622	15.5565	0.167593	1	0.167593	0.0325269
	26	26a	0.368	0.374	0.371	0.03375	0.33725	-1.75125	14.8519	0.173557	1	0.173557	0.00424264
	27	27a	0.431	0.432	0.4315	0.03375	0.39775	-1.88348	17.5162	0.15206	1	0.15206	0.000707107
	28	28a	0.405	0.408	0.4065	0.03375	0.37275	-1.82884	16.4153	0.1606	1	0.1606	0.00212132
	29	29a	0.381	0.39	0.3855	0.03375	0.35175	-1.78294	15.4905	0.168143	1	0.168143	0.00636396
	30	30a	0.385	0.375	0.38	0.03375	0.34625	-1.77092	15.2483	0.170176	1	0.170176	0.00707107
	31	31a	0.395	0.38	0.3875	0.03375	0.35375	-1.78731	15.5786	0.16741	1	0.16741	0.0106066
	32	32a	0.419	0.409	0.414	0.03375	0.38025	-1.84523	16.7456	0.157989	1	0.157989	0.00707107
	33	33a	0.411	0.429	0.42	0.03375	0.38625	-1.85835	17.0098	0.15593	1	0.15593	0.0127279
	0.05 ppb	0.05 ppb	0.952	0.926	0.939	0.03375	0.90525	-2.99269	39.8657	0.0501524	1	0.0501524	0.0183848
	FAFM1	FAFM1a	2.341	2.352	2.3465	0.03375	2.31275	-6.06897	101.85	0.00231356	1	0.00231356	0.00777817
	36	36a	0.391	0.402	0.3965	0.03375	0.36275	-1.80698	15.9749	0.164149	1	0.164149	0.00777817
	37	37a	0.45	0.45	0.45	0.03375	0.41625	-1.92391	18.3309	0.146034	1	0.146034	0
	38	38a	0.511	0.511	0.511	0.03375	0.47725	-2.05724	21.0173	0.127807	1	0.127807	0
	39	39a	0.428	0.426	0.427	0.03375	0.39325	-1.87364	17.3181	0.153563	1	0.153563	0.00141421
	40	40a	0.419	0.442	0.4305	0.03375	0.39675	-1.88129	17.4722	0.152393	1	0.152393	0.0162635

## Sheet: Assay 4 round 1
Software Version	3.00.19
Experiment File Path:	DB:\Experiments\Experiment1.xpthaftom.xpt
Protocol File Path:
Plate Number	Plate 1
Date	19/2/2020
Time	01:56:31
Reader Type:	ELx800
Reader Serial Number:	Unknown
Reading Type	Reader
Procedure Details
Plate Type	96 WELL PLATE
Read	Absorbance Endpoint
	Full Plate
	Wavelengths: 450
	Read Speed: Normal
Results
		1	2	3	4	5	6	7	8	9	10	11	12
	A	0.028	0.036	2.321	2.339	2.019	1.939	2.08	2.056	1.861	1.645	1.837	1.821	450
	B	0.034	0.025	1.412	1.496	0.501	0.494	1.953	1.89	1.929	1.987	1.009	0.95	450
	C	2.118	2.207	0.679	0.698	1.517	1.535	1.962	1.927	0.753	0.716	1.904	1.803	450
	D	1.922	1.928	0.973	0.952	1.687	1.679	1.483	1.468	1.932	1.95	1.79	1.661	450
	E	1.724	1.712	1.198	1.241	2.02	1.985	2.08	1.979	2.058	1.98	0.61	0.589	450
	F	1.278	1.341	1.713	1.847	1.507	1.529	2.039	1.866	2.225	2.115	0.755	0.716	450
	G	0.999	0.984	0.525	0.55	0.605	0.625	1.228	1.177	2.253	2.191	1.761	1.606	450
	H	0.67	0.652	1.905	2.044	0.936	0.892	1.979	1.926	2.131	2.023	0.529	0.543	450
	concentration	Trial 1	Trail 2	OD Value 1	OD value 2	Average	Average blank	Blank substract absorbance	Lanx standard	OD %	conc (ppb) expontial	Df	final concentration (ppb)	STDV
		Blank1	Blank1a	0.028	0.036	0.032	0.03075
		Blank2	Blank 2a	0.034	0.025	0.0295	0.03075
	0	S1	S1a	2.118	2.207	2.1625	0.03075	2.13175		100	0
	0.005	S2	S2a	1.922	1.928	1.718	0.03075	1.89425	-5.29832	88.8589	0.005
	0.01	S3	S3a	1.724	1.712	1.925	0.03075	1.68725	-4.60517	79.1486	0.01
	0.025	S4	S4a	1.278	1.341	1.3095	0.03075	1.27875	-3.68888	59.9859	0.025
	0.05	S5	S5a	0.999	0.984	0.9915	0.03075	0.96075	-2.99573	45.0686	0.05
	0.1	S6	S6a	0.67	0.652	0.661	0.03075	0.63025	-2.30259	29.5649	0.1
		FAFM1	FAFM1	2.321	2.339	2.33	0.03075	2.29925	-6.13559	107.857	0.00216445	1	0.00216445	0.0127279
		113	113a	1.412	1.496	1.454	0.03075	1.42325	-4.08892	66.7644	0.0167573	1	0.0167573	0.059397
		114	114a	0.679	0.698	0.6885	0.03075	0.65775	-2.30042	30.8549	0.100216	1	0.100216	0.013435
		0.05 ppb	0.05 ppb	0.973	0.952	0.9625	0.03075	0.93175	-2.94059	43.7082	0.0528344	1	0.0528344	0.0148492
		124	124a	1.198	1.241	1.2195	0.03075	1.18875	-3.54104	55.764	0.0289831	1	0.0289831	0.0304056
		121	121a	1.713	1.847	1.78	0.03075	1.74925	-4.85058	82.057	0.00782382	1	0.00782382	0.0947523
		122	122a	0.525	0.55	0.5375	0.03075	0.50675	-1.94763	23.7715	0.142611	1	0.142611	0.0176777
		123	123a	1.905	2.044	1.9745	0.03075	1.94375	-5.30501	91.181	0.00496666	1	0.00496666	0.0982878
		145	145a	2.019	1.939	1.979	0.03075	1.94825	-5.31552	91.392	0.00491471	5	0.0245736	0.0565685
		146	146a	0.501	0.494	0.4975	0.03075	0.46675	-1.85418	21.8952	0.156582	5	0.782909	0.00494975
		147	147a	1.517	1.535	1.526	0.03075	1.49525	-4.25714	70.1419	0.0141627	5	0.0708136	0.0127279
		148	148a	1.687	1.679	1.683	0.03075	1.65225	-4.62395	77.5067	0.00981392	5	0.0490696	0.00565685
		149	149a	2.02	1.985	2.0025	0.03075	1.97175	-5.37043	92.4944	0.00465215	5	0.0232607	0.0247487
		150	150a	1.507	1.529	1.518	0.03075	1.48725	-4.23845	69.7666	0.0144299	5	0.0721496	0.0155563
		151	151a	0.605	0.625	0.615	0.03075	0.58425	-2.1287	27.4071	0.118992	5	0.594959	0.0141421
		152	152a	0.936	0.892	0.914	0.03075	0.88325	-2.82728	41.4331	0.0591737	5	0.295868	0.0311127
		153	153a	2.08	2.056	2.068	0.03075	2.03725	-5.52346	95.567	0.00399201	5	0.0199601	0.0169706
		154	154a	1.953	1.89	1.9215	0.03075	1.89075	-5.18118	88.6947	0.00562137	5	0.0281068	0.0445477
		155	155a	1.962	1.927	1.9445	0.03075	1.91375	-5.23492	89.7737	0.00532727	5	0.0266363	0.0247487
		156	156a	1.483	1.468	1.4755	0.03075	1.44475	-4.13916	67.773	0.0159363	5	0.0796816	0.0106066
		157	157a	2.08	1.979	2.0295	0.03075	1.99875	-5.43351	93.761	0.00436774	5	0.0218387	0.0714178
		158	158a	2.039	1.866	1.9525	0.03075	1.92175	-5.25361	90.1489	0.00522862	5	0.0261431	0.122329
		159	159a	1.228	1.177	1.2025	0.03075	1.17175	-3.50132	54.9666	0.0301574	5	0.150787	0.0360624
		160	160a	1.979	1.926	1.9525	0.03075	1.92175	-5.25361	90.1489	0.00522862	5	0.0261431	0.0374767
		161	161a	1.861	1.645	1.753	0.03075	1.72225	-4.7875	80.7904	0.00833326	5	0.0416663	0.152735
		162	162a	1.929	1.987	1.958	0.03075	1.92725	-5.26646	90.4069	0.00516186	5	0.0258093	0.0410122
		163	163a	0.753	0.716	0.7345	0.03075	0.70375	-2.4079	33.0128	0.0900043	5	0.450021	0.026163
		164	164a	1.932	1.95	1.941	0.03075	1.91025	-5.22674	89.6095	0.00537101	5	0.026855	0.0127279
		165	165a	2.058	1.98	2.019	0.03075	1.98825	-5.40898	93.2684	0.00447622	5	0.0223811	0.0551543
		166	166a	2.225	2.115	2.17	0.03075	2.13925	-5.76177	100.352	0.00314554	5	0.0157277	0.0777817
		167	167a	2.253	2.191	2.222	0.03075	2.19125	-5.88326	102.791	0.00278568	5	0.0139284	0.0438406
		168	168a	2.131	2.023	2.077	0.03075	2.04625	-5.54449	95.9892	0.00390895	5	0.0195447	0.0763675
		169	169a	1.837	1.821	1.829	0.03075	1.79825	-4.96507	84.3556	0.0069775	5	0.0348875	0.0113137
		170	170a	1.009	0.95	0.9795	0.03075	0.94875	-2.98031	44.5057	0.050777	5	0.253885	0.0417193
		171	171a	1.904	1.803	1.8535	0.03075	1.82275	-5.02231	85.5049	0.00658931	5	0.0329466	0.0714178
		172	172a	1.79	1.661	1.7255	0.03075	1.69475	-4.72325	79.5004	0.00888625	5	0.0444313	0.0912168
		173	173a	0.61	0.589	0.5995	0.03075	0.56875	-2.09249	26.68	0.12338	5	0.616899	0.0148492
		174	174a	0.755	0.716	0.7355	0.03075	0.70475	-2.41023	33.0597	0.0897942	5	0.448971	0.0275772
		175	175a	1.761	1.606	1.6835	0.03075	1.65275	-4.62512	77.5302	0.00980246	5	0.0490123	0.109602
		176	176a	0.529	0.543	0.536	0.03075	0.50525	-1.94413	23.7012	0.143112	5	0.71556	0.00989949

## Sheet: Assay 5 round 2
Software Version	3.00.19
Experiment File Path:	DB:\Experiments\Experiment2.xpt11.xpt
Protocol File Path:
Plate Number	Plate 1
Date	2020-04-03
Time	13:09:38
Reader Type:	ELx800
Reader Serial Number:	Unknown
Reading Type	Reader
Procedure Details
Plate Type	96 WELL PLATE
Read	Absorbance Endpoint
	Full Plate
	Wavelengths: 450
	Read Speed: Normal
Results
																Conc	od value, blank substract	%B/B0	lnx
		1	2	3	4	5	6	7	8	9	10	11	12			0	1.96175	100
	A	0.021	0.024	1.188	1.202	1.159	1.156	0.745	0.781	1.06	1.111	1.71	1.671	450		5	1.78575	91.0284	1.60944
	B	0.02	0.022	1.149	1.161	1.264	1.216	0.764	0.74	1.093	1.17	1.808	1.771	450		10	1.61675	82.4137	2.30259
	C	2.255	2.012	1.798	1.852	1.078	1.027	1.813	1.769	0.643	0.654	0.884	0.871	450		25	1.24725	63.5784	3.21888
	D	1.914	1.901	1.149	1.161	1.145	1.155	0.876	0.847	1.275	1.268	2.32	2.341	450		50	0.74925	38.1929	3.91202
	E	1.622	1.655	0.693	0.68	1.384	1.412	1.072	1.047	1.77	1.682	0.859	0.851	450		100	0.52375	26.6981	4.60517
	F	1.247	1.291	0.775	0.857	1.463	1.612	1.342	1.303	1.348	1.332	0.824	0.868	450
	G	0.883	0.859	0.812	0.791	0.559	0.558	1.066	1.162	1.378	1.308	0.892	0.872	450
	H	0.556	0.535	1.372	1.494	0.54	0.522	0.745	0.81	1.155	1.377	0.901	0.881	450
	concentration	Trial 1	Trail 2	OD Value 1	OD value 2	Average	Average blank	Blank substract absorbance	Lanx standard conc/sample conc y=mx+b/	OD%	Concentration (ppb) expontial	Df	final concentration	STDEV
		Blank1	Blank1a	0.021	0.024	0.0225	0.02175
		Blank2	Blank 2a	0.02	0.022	0.021	0.02175
	0	S1	S1a	2.255	2.012	2.1335	0.02175	2.11175		95.4787	0
	0.005	S2	S2a	1.914	1.901	1.9075	0.02175	1.88575	-5.29832	85.2605	0.005
	0.01	S3	S3a	1.622	1.655	1.6385	0.02175	1.61675	-4.60517	73.0982	0.01
	0.025	S4	S4a	1.247	1.291	1.269	0.02175	1.24725	-3.68888	56.392	0.025
	0.05	S5	S5a	0.883	0.859	0.871	0.02175	0.84925	-2.99573	38.3972	0.05
	0.1	S6	S6a	0.556	0.535	0.5455	0.02175	0.52375	-2.30259	23.6803	0.1
		127	127a	1.188	1.202	1.195	0.02175	1.17325	-3.66613	53.0462	0.0255752	1	0.0255752	0.00989949
		128	128a	1.149	1.161	1.155	0.02175	1.13325	-3.57887	51.2377	0.0279072	1	0.0279072	0.00848528
		49	49a	1.798	1.852	1.825	0.02175	1.80325	-5.04045	81.5305	0.00647081	1	0.00647081	0.0381838
		107	107a	1.149	1.161	1.155	0.02175	1.13325	-3.57887	51.2377	0.0279072	1	0.0279072	0.00848528
		34	34a	0.693	0.68	0.6865	0.02175	0.66475	-2.55686	30.0554	0.0775482	1	0.0775482	0.00919239
		35	35a	0.775	0.857	0.816	0.02175	0.79425	-2.83936	35.9105	0.0584633	1	0.0584633	0.0579828
		115	115a	0.812	0.791	0.8015	0.02175	0.77975	-2.80772	35.2549	0.0603422	1	0.0603422	0.0148492
		116	116a	1.372	1.494	1.433	0.02175	1.41125	-4.18532	63.8069	0.0152173	1	0.0152173	0.086267
		17	17a	1.159	1.156	1.1575	0.02175	1.13575	-3.58433	51.3507	0.0277554	20	0.555107	0.00212132
		18	18a	1.264	1.216	1.24	0.02175	1.21825	-3.7643	55.0808	0.0231839	20	0.463678	0.0339411
		19	19a	1.078	1.027	1.0525	0.02175	1.03075	-3.35527	46.6034	0.0348999	20	0.697997	0.0360624
		20	20a	1.145	1.155	1.15	0.02175	1.12825	-3.56796	51.0116	0.0282132	20	0.564264	0.00707107
		21	21a	1.384	1.412	1.398	0.02175	1.37625	-4.10897	62.2245	0.0164247	20	0.328494	0.019799
		22	22a	1.463	1.612	1.5375	0.02175	1.51575	-4.41328	68.5317	0.0121153	20	0.242307	0.105359
		23	23a	0.559	0.558	0.5585	0.02175	0.53675	-2.27763	24.2681	0.102527	20	2.05054	0.000707107
		24	24a	0.54	0.522	0.531	0.02175	0.50925	-2.21764	23.0248	0.108866	20	2.17732	0.0127279
		33	33a	0.745	0.781	0.763	0.02175	0.74125	-2.72374	33.5142	0.065629	20	1.31258	0.0254558
		5	5a	0.764	0.74	0.752	0.02175	0.73025	-2.69974	33.0168	0.0672229	20	1.34446	0.0169706
		108	108a	1.813	1.769	1.791	0.02175	1.76925	-4.96628	79.9932	0.00696899	20	0.13938	0.0311127
		36	36a	0.876	0.847	0.8615	0.02175	0.83975	-2.93861	37.9677	0.0529392	20	1.05878	0.0205061
		37	37a	1.072	1.047	1.0595	0.02175	1.03775	-3.37054	46.9199	0.034371	20	0.68742	0.0176777
		38	38a	1.342	1.303	1.3225	0.02175	1.30075	-3.94427	58.8109	0.0193654	20	0.387308	0.0275772
		39	39a	1.066	1.162	1.114	0.02175	1.09225	-3.48943	49.384	0.0305182	20	0.610364	0.0678823
		40	40a	0.745	0.81	0.7775	0.02175	0.75575	-2.75537	34.1698	0.0635856	20	1.27171	0.0459619
		52	52a	1.06	1.111	1.0855	0.02175	1.06375	-3.42726	48.0954	0.0324758	20	0.649516	0.0360624
		53	53a	1.093	1.17	1.1315	0.02175	1.10975	-3.52761	50.1752	0.0293751	20	0.587502	0.0544472
		54	54a	0.643	0.654	0.6485	0.02175	0.62675	-2.47396	28.3373	0.0842506	20	1.68501	0.00777817
		56	56a	1.275	1.268	1.2715	0.02175	1.24975	-3.83301	56.505	0.0216443	20	0.432886	0.00494975
		75	75a	1.77	1.682	1.726	0.02175	1.70425	-4.82449	77.0544	0.00803065	20	0.160613	0.0622254
		81	81a	1.348	1.332	1.34	0.02175	1.31825	-3.98244	59.6021	0.01864	20	0.372801	0.0113137
		83	83a	1.378	1.308	1.343	0.02175	1.32125	-3.98899	59.7378	0.0185184	20	0.370369	0.0494975
		90	90a	1.155	1.377	1.266	0.02175	1.24425	-3.82102	56.2564	0.0219056	20	0.438111	0.156978
		91	91a	1.71	1.671	1.6905	0.02175	1.66875	-4.74705	75.4493	0.00867728	20	0.173546	0.0275772
		92	92a	1.808	1.771	1.7895	0.02175	1.76775	-4.96301	79.9254	0.00699183	20	0.139837	0.026163
		Spiked 105	Spiked 105a	0.884	0.871	0.8775	0.02175	0.85575	-2.97352	38.6911	0.0511233	1	0.0511233	0.00919239
		FAFM1	FAFM1	2.32	2.341	2.3305	0.02175	2.30875	-6.14319	104.386	0.00214807	1	0.00214807	0.0148492
		Spiked 57	Spiked 57 a	0.859	0.851	0.855	0.02175	0.83325	-2.92443	37.6738	0.0536952	1	0.0536952	0.00565685
		Spiked 57	Spiked 57 b	0.824	0.868	0.846	0.02175	0.82425	-2.9048	37.2669	0.0547598	1	0.0547598	0.0311127
		Spiked 105	Spiked 105 b	0.892	0.872	0.882	0.02175	0.86025	-2.98333	38.8945	0.0506239	1	0.0506239	0.0141421
		0.05 ppb	0.05 ppb	0.901	0.881	0.891	0.02175	0.86925	-3.00297	39.3015	0.0496397	1	0.0496397	0.0141421

## Sheet: Assay 6 round 2
Software Version	3.00.19
Experiment File Path:	DB:\Experiments\Experiment3.xpt
Protocol File Path:
Plate Number	Plate 1
Date	2020-07-06
Time	13:12:54
Reader Type:	ELx800
Reader Serial Number:	Unknown
Reading Type	Reader
Procedure Details
Plate Type	96 WELL PLATE
Read	Absorbance Endpoint
	Full Plate
	Wavelengths: 450
	Read Speed: Normal
Results
		1	2	3	4	5	6	7	8	9	10	11	12
	A	0.024	0.023	0.563	0.524	0.774	0.76	1.399	1.44	1.046	1.068	0	0	450
	B	0.027	0.023	0.565	0.532	0.977	1.02	1.414	1.33	1.111	1.157	0	0	450
	C	2.016	2.115	1.061	1.053	1.049	1.095	1.29	1.169	1.443	1.286	0	0	450
	D	1.743	1.784	2.232	2.213	0.968	0.992	1.184	1.141	0.568	0.576	0	0	450
	E	1.458	1.538	0.755	0.836	1.168	1.175	1.273	1.129	1.055	1.021	0	0	450
	F	1.12	1.075	0.581	0.6	0.816	0.883	1.452	1.374	0	0	0	0	450
	G	0.748	0.717	0.863	0.915	0.972	0.983	1.384	1.268	0	0	0	0	450
	H	0.546	0.522	0.854	0.886	1.453	1.385	0.962	1.069	0	0	0	0	450
	concentration	Trial 1	Trail 2	OD Value 1	OD value 2	Average	Average blank	Blank substract absorbance	Lanx standard conc/sample conc y=mx+b/	OD%	Concentration (ppb) expontial	Df	final concentration	STDEV
		Blank1	Blank1a	0.024	0.023	0.0235	0.02425
		Blank2	Blank 2a	0.027	0.023	0.025	0.02425
	0	S1	S1a	2.016	2.115	2.0655	0.02425	2.04125		100	0
	0.005	S2	S2a	1.743	1.784	1.7635	0.02425	1.73925	-5.29832	85.2051	0.005
	0.01	S3	S3a	1.458	1.538	1.498	0.02425	1.47375	-4.60517	72.1984	0.01
	0.025	S4	S4a	1.12	1.075	1.0975	0.02425	1.07325	-3.68888	52.5781	0.025
	0.05	S5	S5a	0.748	0.717	0.7325	0.02425	0.70825	-2.99573	34.6969	0.05
	0.1	S6	S6a	0.546	0.522	0.534	0.02425	0.50975	-2.30259	24.9724	0.1
		70	70a	0.563	0.524	0.5435	0.02425	0.51925	-2.40908	25.4378	0.0898977	20	1.79795	0.0275772
		71	71a	0.565	0.532	0.5485	0.02425	0.52425	-2.42085	25.6828	0.0888458	20	1.77692	0.0233345
		122	122a	1.061	1.053	1.057	0.02425	1.03275	-3.61782	50.594	0.0268412	20	0.536824	0.00565685
		FAFM1	FAFM1	2.232	2.213	2.2225	0.02425	2.19825	-6.3613	107.691	0.00172712	1	0.00172712	0.013435
		0.05 ppb	0.05 ppb	0.755	0.836	0.7955	0.02425	0.77125	-3.00227	37.7832	0.0496742	1	0.0496742	0.0572756
		9	9a	0.581	0.6	0.5905	0.02425	0.56625	-2.51972	27.7404	0.0804824	20	1.60965	0.013435
		10	10a	0.863	0.915	0.889	0.02425	0.86475	-3.22236	42.3637	0.0398609	20	0.797218	0.0367696
		11	11a	0.854	0.886	0.87	0.02425	0.84575	-3.17764	41.4329	0.0416841	20	0.833682	0.0226274
		12	12a	0.774	0.76	0.767	0.02425	0.74275	-2.93518	36.387	0.053121	20	1.06242	0.00989949
		13	13a	0.977	1.02	0.9985	0.02425	0.97425	-3.48011	47.7281	0.0308039	20	0.616079	0.0304056
		14	14a	1.049	1.095	1.072	0.02425	1.04775	-3.65313	51.3288	0.02591	20	0.518201	0.0325269
		15	15a	0.968	0.992	0.98	0.02425	0.95575	-3.43657	46.8218	0.032175	20	0.6435	0.0169706
		16	16a	1.168	1.175	1.1715	0.02425	1.14725	-3.88734	56.2033	0.0204998	20	0.409996	0.00494975
		25	25a	0.816	0.883	0.8495	0.02425	0.82525	-3.12938	40.4287	0.0437449	20	0.874898	0.0473762
		26	26a	0.972	0.983	0.9775	0.02425	0.95325	-3.43068	46.6993	0.0323649	20	0.647298	0.00777817
		27	27a	1.453	1.385	1.419	0.02425	1.39475	-4.46993	68.3282	0.0114481	20	0.228962	0.0480833
		28	28a	1.399	1.44	1.4195	0.02425	1.39525	-4.47111	68.3527	0.0114346	20	0.228693	0.0289914
		29	29a	1.414	1.33	1.372	0.02425	1.34775	-4.3593	66.0257	0.0127874	20	0.255747	0.059397
		30	30a	1.29	1.169	1.2295	0.02425	1.20525	-4.02387	59.0447	0.0178837	20	0.357674	0.0855599
		31	31a	1.184	1.141	1.1625	0.02425	1.13825	-3.86615	55.7624	0.0209387	20	0.418775	0.0304056
		32	32a	1.273	1.129	1.201	0.02425	1.17675	-3.95678	57.6485	0.0191246	20	0.382492	0.101823
		41	41a	1.452	1.374	1.413	0.02425	1.38875	-4.45581	68.0343	0.0116109	20	0.232219	0.0551543
		42	42a	1.384	1.268	1.326	0.02425	1.30175	-4.25102	63.7722	0.0142497	20	0.284994	0.0820244
		43	43a	0.962	1.069	1.0155	0.02425	0.99125	-3.52013	48.5609	0.0295956	20	0.591912	0.0756604
		44	44a	1.046	1.068	1.057	0.02425	1.03275	-3.61782	50.594	0.0268412	20	0.536824	0.0155563
		45	45a	1.111	1.157	1.134	0.02425	1.10975	-3.79907	54.3662	0.0223916	20	0.447833	0.0325269
		46	46a	1.443	1.286	1.3645	0.02425	1.34025	-4.34164	65.6583	0.0130151	20	0.260302	0.111016
		47	47a	0.568	0.576	0.572	0.02425	0.54775	-2.47617	26.834	0.0840646	20	1.68129	0.00565685
		48	48a	1.055	1.021	1.038	0.02425	1.01375	-3.57309	49.6632	0.0280689	20	0.561378	0.0240416

## Sheet: Assay 7 round 2
Software Version	3.00.19
Experiment File Path:	DB:\Experiments\Experiment4.xpt1.xpt
Protocol File Path:
Plate Number	Plate 1
Date	2020-07-06
Time	14:10:05
Reader Type:	ELx800
Reader Serial Number:	Unknown
Reading Type	Reader
Procedure Details
Plate Type	96 WELL PLATE
Read	Absorbance Endpoint
	Full Plate
	Wavelengths: 450
	Read Speed: Normal
Results
		1	2	3	4	5	6	7	8	9	10	11	12
	A	0.024	0.022	1.761	1.719	1.829	1.869	1.668	1.56	0	0	0	0	450
	B	0.028	0.029	1.701	1.721	1.8	1.93	0	0	0	0	0	0	450
	C	2.212	2.246	1.63	1.544	1.816	1.825	0	0	0	0	0	0	450
	D	1.972	1.945	1.64	1.588	1.88	1.879	0	0	0	0	0	0	450
	E	1.576	1.553	1.935	1.847	1.948	1.872	0	0	0	0	0	0	450
	F	1.344	0.981	1.704	1.765	1.892	1.874	0	0	0	0	0	0	450
	G	0.829	0.789	0.744	0.794	1.68	1.608	0	0	0	0	0	0	450
	H	0.514	0.523	2.314	2.341	1.649	1.637	0	0	0	0	0	0	450
	concentration	Trial 1	Trail 2	OD Value 1	OD value 2	Average	Average blank	Blank substract absorbance	Lanx standard conc/sample conc y=mx+b/	OD%	Concentration (ppb) expontial	Df1	DF2 (cheese)	final concentration	STDEV
		Blank1	Blank1a	0.024	0.022	0.023	0.02575
		Blank2	Blank 2a	0.028	0.029	0.0285	0.02425
	0	S1	S1a	2.212	2.246	2.229	0.02425	2.20475		100	0
	0.005	S2	S2a	1.972	1.945	1.9585	0.02425	1.93425	-5.29832	87.731	0.005
	0.01	S3	S3a	1.576	1.553	1.5645	0.02425	1.54025	-4.60517	69.8605	0.01
	0.025	S4	S4a	1.344	0.981	1.1625	0.02425	1.13825	-3.68888	51.6272	0.025
	0.05	S5	S5a	0.829	0.789	0.809	0.02425	0.78475	-2.99573	35.5936	0.05
	0.1	S6	S6a	0.514	0.523	0.5185	0.02425	0.49425	-2.30259	22.4175	0.1
		72	72a	1.761	1.719	1.74	0.02425	1.71575	-4.90226	77.8206	0.00742974	20		0.148595	0.0296985
		77	77a	1.701	1.721	1.711	0.02425	1.68675	-4.84161	76.5053	0.00789435	20		0.157887	0.0141421
		78	78a	1.63	1.544	1.587	0.02425	1.56275	-4.58225	70.8811	0.0102319	20		0.204637	0.0608112
		79	79a	1.64	1.588	1.614	0.02425	1.58975	-4.63872	72.1057	0.00967005	20		0.193401	0.0367696
		80	80a	1.935	1.847	1.891	0.02425	1.86675	-5.2181	84.6695	0.00541762	20		0.108352	0.0622254
		101	101a	1.704	1.765	1.7345	0.02425	1.71025	-4.89076	77.5712	0.0075157	20		0.150314	0.0431335
		0.05 ppb	0.05 ppb	0.744	0.794	0.769	0.02425	0.74475	-2.87131	33.7793	0.0566247	1		0.0566247	0.0353553
		FAFM1	FAFM1	2.314	2.341	2.3275	0.02425	2.30325	-6.13109	104.468	0.00217422	1		0.00217422	0.0190919
		R milk	R milk a	1.829	1.869	1.849	0.02425	1.82475	-5.13025	82.7645	0.00591508	1		0.00591508	0.0282843
		R milk	R milk b	1.8	1.93	1.865	0.02425	1.84075	-5.16372	83.4902	0.0057204	1		0.0057204	0.0919239
		R milk	R milk c	1.816	1.825	1.8205	0.02425	1.79625	-5.07064	81.4718	0.0062784	1		0.0062784	0.00636396
		P milk	P milk a	1.88	1.879	1.8795	0.02425	1.85525	-5.19404	84.1479	0.00554951	1		0.00554951	0.000707107
		P milk	P milk b	1.948	1.872	1.91	0.02425	1.88575	-5.25784	85.5312	0.00520654	1		0.00520654	0.0537401
		P milk	P milk c	1.892	1.874	1.883	0.02425	1.85875	-5.20137	84.3066	0.00550904	1		0.00550904	0.0127279
		Cheese	Cheese a	1.68	1.608	1.644	0.02425	1.61975	-4.70147	73.4664	0.00908192	5		0.0454096	0.0509117
		Cheese	Cheese b	1.649	1.637	1.643	0.02425	1.61875	-4.69938	73.421	0.00910093	5		0.0455047	0.00848528
		Cheese	Cheese c	1.668	1.56	1.614	0.02425	1.58975	-4.63872	72.1057	0.00967005	5		0.0483503	0.0763675

## Sheet: Assay 8 round2
Software Version	3.00.19
Experiment File Path:	DB:\Experiments\Experiment4.xpt1.xpt
Protocol File Path:
Plate Number	Plate 1
Date	2020-07-06
Time	14:10:05
Reader Type:	ELx800
Reader Serial Number:	Unknown
Reading Type	Reader
Procedure Details
Plate Type	96 WELL PLATE
Read	Absorbance Endpoint
	Full Plate
	Wavelengths: 450
	Read Speed: Normal
Results
		1	2	3	4	5	6	7	8	9	10	11	12
	A	0.023	0.022	1.349	1.333	0	0	0	0	0	0	0	0	450
	B	0.027	0.028	1.468	1.201	0	0	0	0	0	0	0	0	450
	C	2.012	2.046	1.318	1.352	0	0	0	0	0	0	0	0	450
	D	1.926	1.945	1.295	1.273	0	0	0	0	0	0	0	0	450
	E	1.676	1.653	1.574	1.592	0	0	0	0	0	0	0	0	450
	F	1.344	1.245	1.593	1.585	0	0	0	0	0	0	0	0	450
	G	0.829	0.849	0.838	0.855	0	0	0	0	0	0	0	0	450
	H	0.544	0.549	2.318	2.293	0	0	0	0	0	0	0	0	450
	concentration	Trial 1	Trail 2	OD Value 1	OD value 2	Average	Average blank	Blank substract absorbance	Lanx standard conc/sample conc y=mx+b/	OD%	Concentration (ppb) expontial	Df1	DF2	final concentration	STDEV
		Blank1	Blank1a	0.023	0.022	0.0225	0.025
		Blank2	Blank 2a	0.027	0.028	0.0275	0.025
	0	S1	S1a	2.012	2.046	2.029	0.025	2.004		90.8947	0
	0.005	S2	S2a	1.926	1.945	1.9355	0.025	1.9105	-5.29832	86.6538	0.005
	0.01	S3	S3a	1.676	1.653	1.6645	0.025	1.6395	-4.60517	74.3622	0.01
	0.025	S4	S4a	1.344	1.245	1.2945	0.025	1.2695	-3.68888	57.5802	0.025
	0.05	S5	S5a	0.829	0.849	0.839	0.025	0.814	-2.99573	36.9203	0.05
	0.1	S6	S6a	0.544	0.549	0.5465	0.025	0.5215	-2.30259	23.6535	0.1
		146	146a	1.349	1.333	1.341	0.025	1.316	-3.95775	59.6893	0.0191061	5	20	0.477652	0.0113137
		151	151a	1.468	1.201	1.3345	0.025	1.3095	-3.94401	59.3945	0.0193704	5	20	0.484259	0.188798
		173	173a	1.318	1.352	1.335	0.025	1.31	-3.94507	59.4172	0.0193499	5	20	0.483747	0.0240416
		176	176a	1.295	1.273	1.284	0.025	1.259	-3.83728	57.104	0.0215522	5	20	0.538805	0.0155563
		spiked cheese	spiked cheese	1.574	1.592	1.583	0.025	1.558	-4.46923	70.6656	0.0114562	5		0.0572808	0.0127279
		spiked cheese	spiked cheese	1.593	1.585	1.589	0.025	1.564	-4.48191	70.9377	0.0113118	5		0.056559	0.00565685
		0.05 ppb	0.05 ppb	0.838	0.855	0.8465	0.025	0.8215	-2.9126	37.2605	0.0543341	1		0.0543341	0.0120208
		FAFM1	FAFM1	2.318	2.293	2.3055	0.025	2.2805	-5.99626	103.436	0.00248804	1		0.00248804	0.0176777

## Sheet: Spike recovery
spike recovery
sample type	sample reading	spike conc	expected	spiked sample reading	recovery (%)	average recovery (%)
raw milk	0.00311259	0.05	0.0531126	0.0512316	96.4584	95.9063
	0.00311259	0.05	0.0531126	0.0506451	95.3543
pasteurized milk	0.0106314	0.05	0.0606314	0.0546213	90.0875	89.3716
	0.0106314	0.05	0.0606314	0.0537532	88.6557
cottage cheese	0.0139284	0.05	0.0639284	0.0572808	89.6015	89.037
	0.0139284	0.05	0.0639284	0.056559	88.4725

## Sheet: Intra assay-repeatibility
Assay	Raw milk	Pasteurised milk	Cheese
Assay1	0.00591508	0.00554951	0.0454096
Assay2	0.0057204	0.00520654	0.0455047
Assay3	0.0062784	0.00550904	0.0483503
Average	0.00597129	0.0054217	0.0464215
CV within assay	0.0474297	0.0345695	0.0359969
CV within assay (%)	4.74297	3.45695	3.59969

[truncated: 2 more sheets: Inter assay reproducibility, Product code info]
